# Supplementary material for: LRP6 Receptor Plays Essential Functions in Development and Human Diseases
Source: Genes (Basel). 2022 Jan 10;13(1):120. doi: 10.3390/genes13010120 (PMC8775365; doi:10.3390/genes13010120)
Supplement: Supplementary file 1 [file genes-13-00120-s001.zip]

Archive with 1 entries (1 files):
- genes-1517245-supplementary.pdf
